# Supplementary material for: Si-Wu-Tang Targets Microbiota Homeostasis and Intestinal Mucosal Barriers to Provide Protection Against MASLD by Favoring P. goldsteinii-like Taxa Colonization
Source: Pharmaceuticals (Basel). 2026 Feb 28;19(3):400. doi: 10.3390/ph19030400 (PMC13029096; doi:10.3390/ph19030400)
Supplement: Supplementary file 1 [file pharmaceuticals-19-00400-s001.zip]

Archive with 1 entries (1 files):
- pharmaceuticals-4094000-supplementary.pdf
